# Supplementary material for: Dietary Polysaccharides and the Regulation of Blood Glucose and Lipid Parameters—A Narrative Review
Source: Nutrients. 2026 Jul 2;18(13):2143. doi: 10.3390/nu18132143 (PMC13363572; doi:10.3390/nu18132143)
Supplement: Supplementary file 1 [file nutrients-18-02143-s001.zip]

Archive with 1 entries (1 files):
- nutrients-4380514-supplementary.pdf
